# Supplementary material for: Impact of Pretreatment Ischemic Location on Functional Outcome after Thrombectomy
Source: Diagnostics (Basel). 2021 Nov 4;11(11):2038. doi: 10.3390/diagnostics11112038 (PMC8625281; doi:10.3390/diagnostics11112038)
Supplement: Supplementary file 1 [file diagnostics-11-02038-s001.zip]

Archive with 1 entries (1 files):
- diagnostics-1393396-Supplementary.pdf
